# Supplementary material for: Cordycepin Sensitizes Cholangiocarcinoma Cells to Be Killed by Natural Killer-92 (NK-92) Cells
Source: Molecules. 2021 Oct 1;26(19):5973. doi: 10.3390/molecules26195973 (PMC8512070; doi:10.3390/molecules26195973)
Supplement: Supplementary file 1 [file molecules-26-05973-s001.zip]

Archive with 1 entries (1 files):
- molecules-1357141-supplementary.pdf
